# Supplementary material for: Hexameric Aggregation Nucleation Core Sequences and Diversity of Pathogenic Tau Strains
Source: Pathogens. 2022 Dec 19;11(12):1559. doi: 10.3390/pathogens11121559 (PMC9784471; doi:10.3390/pathogens11121559)
Supplement: Supplementary file 1 [file pathogens-11-01559-s001.zip]

Archive with 1 entries (1 files):
- pathogens-1965424-supplementary.pdf
